# Supplementary material for: TWIK-Related Acid-Sensitive Potassium Channels (TASK-1) Emerge as Contributors to Tone Regulation in Renal Arteries at Alkaline pH
Source: Front Physiol. 2022 May 20;13:895863. doi: 10.3389/fphys.2022.895863 (PMC9163564; doi:10.3389/fphys.2022.895863)
Supplement: Supplementary file 1 [file DataSheet3.xlsx]

## Sheet: Fig 2
	Figure 2A
	logC(U46619)	DMSO						AVE1231
	B.t.	1.58	1.06	0.87	1.59	5.54	3.32	0.95	2.86	1.52	7.06	19.48	22.96
	-9	1.94	0.58	1.36	1.2	5.64	3.51	1.46	5.51	3.5	8.76	20.34	22.69
	-8.5	3.65	0.77	1.92	2.9	5.94	4.36	3.22	6.93	4.11	9.76	23.23	23.32
	-8	13.38	4.75	2.39	11.65	9.71	6.22	13.81	11.2	10.03	13.76	36.87	28.51
	-7.5	36.49	16.57	8.25	35.41	28.89	14.44	49.91	20.52	18.35	27.27	58.12	40.16
	-7	65.1	51.98	28.54	70.53	61.8	35.83	73.64	52.93	50.83	64.16	77.88	61.81
	-6.5	79.05	81.73	71.45	84.03	80.26	60.43	83.4	87.29	90.95	89.63	85.38	78.12
	-6	88.74	97.3	99.72	92.04	88.75	79.81	90.7	102.35	112.28	107.93	89.57	85.97
	-5.5	93.34	109.16	113.1	95.66	91.92	86.97	95.03	112.75	117.68	117.45	90.66	85.46
	Figure 2B
	logC(Methoxamine)	DMSO						AVE1231
	B.t.	0.08	0.4	0.87	0.52	2.36	0.94	0.9	1.36	0.01	0.43	2.76	2.21
	-8	0	0.54	0.55	0.2	2.3	0.77	0.83	1.37	0	0.84	2.69	2.29
	-7	0.13	0.35	0.53	0	2.46	0.82	0.87	1.3	0.04	0.64	2.76	2.26
	-6.5	0.18	0.26	0.56	0.19	2.79	0.72	1.22	1.51	0.21	0.34	2.63	2.68
	-6	16.41	1.4	0.83	0.69	8.37	3.62	12.18	2.2	0.71	0.72	4.95	6.65
	-5.5	76.99	63.26	9.32	64.26	68.43	70.73	76.78	63.83	20.47	45.46	64.32	69
	-5	89.05	93.31	84.6	90.43	87.3	90.8	77.28	94.2	82.94	92.09	89.36	89.92
	-4.5	94.61	101.45	96.28	98.38	93.83	99.54	96.89	100.2	94.42	99.11	95.92	99.61
	-4	99.26	103.46	100.61	101.47	97.4	101.27	101.41	102.72	99.08	101.42	99.08	100.43
	Figure 2C
	logC(Methoxamine)	DMSO						AVE1231
	B.t.	0.27	1.07	4.37	7.53	0.92	1.03	2.9	2.56	5.86	1.38	1.34	3.23
	-8	0	0.92	4.29	8.62	0.95	0.89	2.15	2.09	4.99	1.08	1.34	3.48
	-7	0.35	1.42	8.23	8.49	3.01	1.41	2.98	2.8	8.17	1.79	2.84	8.54
	-6.5	1.11	7.24	19.39	11.09	9.37	4.77	9.33	6.29	15.41	4.7	15.1	21.51
	-6	28.14	36.6	49.57	40.21	36.1	33.02	45.64	29.78	38.79	20.67	34.25	46.72
	-5.5	69.37	67.58	73.47	65.67	63.11	64.43	67.37	55.12	67.23	55.94	62.72	72.42
	-5	90.13	85.89	89.33	85.89	84.14	82.63	86.19	76.3	86.54	82.61	83.51	91.37
	-4.5	96.3	93.23	95.41	93.62	92.96	91.95	93.86	87.36	94.31	93.76	93.51	96.13
	-4	99.29	93.41	96.2	96.52	95.7	93.5	93.87	90.74	96.15	98.62	95.6	97.12
				6.0632
				6.003
				5.9203
				5.9429
				5.8978
				5.6797
				5.8602
				6.0557
				6.0331

## Sheet: Fig 3
	Figure 3A
	pulm (8)	mes (8)	ren (9)
	55.9	3.3	37.73
	118.35	5.38	56.42
	152.02	4.07	52.62
	113.11	6.65	62.97
	54.53	5.96	91.74
	89.7	7.91	42.79
	106.5	5.33	62.84
	109.9	2.02	53.27
			81.42
	Figure 3B
	pulm (14)	mes (14)
	877.4	167.9
	263	96.8
	387.2	120.9
	180.3	110.7
	146	100
	155.9	73.6
	221	39.1
	869.2	136.3
	612.9	100
	521.7	183.7
	469.1	163.2
	168.1	97.4
	137.1	70.1
	493.4	49.1
	Figure 3C
	mes (13)	ren (14)
	101.3	246.7
	100	204.7
	247.4	240.2
	57.2	157.9
	177.5	149.2
	47.6	131.4
	98.3	57
	110.3	299.4
	525,4*	397.2
	264.9	292.1
	100	148.8
	81.2	201.6
	41.8	124
	50.3	33.8
	Identified as outlier

## Sheet: Fig 4
	Figure 4A
	logC(Methoxamine)	DMSO						AVE1231
	B.t.	0.09	0.43	0.16	0.23	0.35	0.12	0.12	0.42	0.55	0.67	0.17	0.11
	-8	0.05	0.65	0.14	0.12	0.26	0.01	0.11	0.43	0.47	0.54	0	0.07
	-7	0	0.28	0.21	0.13	0.07	0	0.02	0.26	0.46	0.52	0.07	0.04
	-6.5	0.04	0.65	0.32	0	0.24	0.11	0	0	0.47	0	0.2	0
	-6	0.36	1.24	3.08	0.67	53.98	3.02	0.14	0.34	0.58	0.4	14.61	0.37
	-5.5	18.63	46.99	76.44	51.75	76.46	68.33	21.59	9.91	52.97	28.85	81.13	31.03
	-5	76.57	85.18	96.4	81.51	91.45	87.29	76.61	77.49	89.16	73.92	94.7	77.09
	-4.5	87.82	93.58	102.86	88.74	93.8	95.52	88.19	88.94	96.95	84.54	99.17	88.05
	-4	90.03	95.61	104.04	90.3	93.37	96.99	88.76	94.4	99.58	86.54	99.83	91.74
	Figure 4B
	logC(Methoxamine)	DMSO						AVE1231
	B.t.	0.08	0.4	2.36	0.94	0.11	0.58	0.9	1.36	2.76	2.21	0.34	0.83
	-8	0	0.54	2.3	0.77	0	0.53	0.83	1.37	2.69	2.29	0.67	0.82
	-7	0.13	0.35	2.46	0.82	0.06	0.79	0.87	1.3	2.76	2.26	0.64	0.99
	-6.5	0.18	0.26	2.79	0.72	0.18	1.01	1.22	1.51	2.63	2.68	0.67	0.94
	-6	16.41	1.4	8.37	3.62	1.76	10	12.18	2.2	4.95	6.65	1.14	2.58
	-5.5	76.99	63.26	68.43	70.73	61.75	77.39	76.78	63.83	64.32	69	53.72	71.46
	-5	89.05	93.31	87.3	90.8	84.93	93.94	77.28	94.2	89.36	89.92	80.24	90.64
	-4.5	94.61	101.45	93.83	99.54	94.16	99.97	96.89	100.2	95.92	99.61	90.43	96.24
	-4	99.26	103.46	97.4	101.27	96.76	101.55	101.41	102.72	99.08	100.43	93.37	97.32
	Figure 4C
	logC(Methoxamine)	DMSO						AVE1231
	B.t.	0.1	0.52	0.37	1.93	2.27	0.07	0.61	0.77	0.25	1.92	1.49	0.13
	-8	0	0.39	0.24	2.02	2.52	0	0.84	0.77	0.19	1.97	1.52	0
	-7	0.02	0.39	0.25	5.12	3.47	0.01	0.59	1.02	0.22	4.85	1.23	0.62
	-6.5	0.37	0.78	0.39	42.57	18.61	1.05	0.7	1.53	0.49	29.57	2.31	5.33
	-6	5.32	9.14	3.57	74.75	78.76	62.61	2.49	11.62	3.14	71.66	11.78	75.33
	-5.5	66.43	71.15	73.29	82.86	90.97	87.44	61.29	77.01	73.27	80.68	87.29	86.39
	-5	83.12	83.81	87.17	89.1	95.63	94.14	80.73	84.16	86.94	87.06	97.75	92.76
	-4.5	87.34	83.03	89.81	90	97.32	94.41	87	86.33	91.07	90.21	96.59	93.75
	-4	86.94	81.85	88.69	90.39	93.86	93.45	86.83	85.95	90.81	90.63	93.93	92.66
	Figure 4D
	logC(Methoxamine)	DMSO						AVE1231
	B.t.	1.1	0.7	1.5	1.1	1.5	1.2	0.02	0.15	0.24	0.11	0.04	0.15
	-8	1.06	0.59	1.45	1.1	1.44	1.19	0	0.12	0.02	0	0	0.04
	-7	1.06	0.74	1.17	0.27	1.83	1.24	0.03	0.03	0	0.47	0.08	0
	-6.5	1.23	1.13	1.83	0	17.85	1.47	0.41	0	0.18	1.79	2.55	0.41
	-6	8.52	35.61	11.32	0.08	76.85	22.43	30.45	1.12	1.93	52.25	71.59	53.31
	-5.5	74.33	82.95	72.79	74.12	89.64	78.91	72.12	65.96	71.03	73	84.76	80.33
	-5	92.37	95.38	89.52	87.4	100.52	90.98	92.26	84.6	89.55	88.33	96.01	92.23
	-4.5	99.15	99.74	94.76	97.94	101	95.66	96.5	88.41	95.64	94.82	98.02	94.93
	-4	98.4	100.83	96.29	102	101.19	96.85	94.67	90.94	95.8	96.09	97.61	94.94
	Figure 4E
	logC(Methoxamine)	DMSO						AVE1231
	B.t.	0.65	2.12	2.38	0	1.69	1.45	2.44	0.79	1.25	0	0.45	0.16
	-8	0.7	1.74	2.32	1.02	1.34	1.3	2.17	0.72	1.33	0.05	0.21	0.07
	-7	0.72	1.65	2.54	5.43	2.14	1.78	2.1	0.84	1.53	0.19	0.43	0.54
	-6.5	1.04	2.32	3.79	48.15	20.37	21.95	2.3	1.52	3.34	6.18	5.67	33.26
	-6	16.46	63.2	58.86	75.67	69.99	74.49	24.56	54.19	58.84	73.31	72.51	78.74
	-5.5	74.45	78.97	78.77	87.22	84.34	89.78	74.34	77.16	77.07	86.44	86.63	91.07
	-5	90.77	92.47	94.57	97.65	94.97	99.52	91.66	92.23	92.6	96.85	97.75	99.91
	-4.5	96.71	95.75	100.39	98.94	98.57	98.76	97.95	94.22	97.49	100.03	99.66	102.8
	-4	96.51	95.34	99.54	96.98	100.34	97.88	97.78	93.24	96.89	98.7	99.3	99.06
	Figure 4F
	logC(Methoxamine)	DMSO						AVE1231
	B.t.	0.5	4.57	0.02	0.1	0	0.07	0.4	0.87	0.43	2.19	1.33	0.05
	-8	0.47	3.05	0	0	0.03	0	0.24	0.58	0.29	1.88	1.28	0
	-7	0.55	7.06	0.01	0.52	0.13	0.3	0.36	1.02	0.41	2.42	1.61	0.38
	-6.5	1.83	25.48	0.27	15.94	1.23	1.6	1.71	3.35	0.91	15.07	3.73	11.05
	-6	55.61	67.04	18.1	68.31	67.97	67.45	45.08	62.59	33.33	70.88	70.23	73.44
	-5.5	73.87	78.95	74.28	76.7	83.14	81.19	73.43	74.09	74.47	78.78	84.63	82.84
	-5	86.97	84.76	83.3	82.64	89.13	87.43	84.51	81.22	87.06	84.25	89.85	89.73
	-4.5	88.58	84.63	94.51	85.22	90.75	87.67	87.72	83.55	90.23	89.02	93.31	90.84
	-4	87.36	82.83	89.75	85.75	90.88	87.73	87.54	82.68	91.08	88.19	93.42	90.42

## Sheet: Fig 5
	Figure 5A
	logC(Methoxamine)	DMSO						AVE1231
	B.t.	0.42	0.73	0.03	2.89	19.79	1.7	0.1	0.95	0.12	1.35	6.25	1.49
	-8	0.44	0.84	0	3.26	19.57	1.8	0	1.01	0.06	2.77	6.39	1.35
	-7	1.01	1.77	0.1	7.73	27.16	2.96	0.72	2.99	0.14	10.36	7.66	2.36
	-6.5	6.69	9.05	0.83	19.56	37.73	9.08	6.06	12.2	0.73	27.54	18.96	10.39
	-6	32.6	38.69	26.78	45.65	57.85	45.87	41.02	50.78	28.07	54.15	55.66	54.21
	-5.5	61.01	67.39	67.65	71.05	77.78	72.64	67.19	74.6	63.93	75.81	76.04	77.99
	-5	84.08	85.37	89.74	89.49	93.73	87.48	85.97	88.66	84.34	90.57	91.25	90.97
	-4.5	89.2	91.87	97.74	94.21	98	94.21	93.81	92.03	90.99	94.99	95.85	94.01
	-4	88.79	94.17	99.72	95.18	98.32	94.38	95.53	91.53	92.5	95.74	97.3	93.55
	Figure 5B
	logC(Methoxamine)	DMSO						AVE1231
	B.t.	1.21	4.25	0.63	1.2	0.99	1.25	2.58	3.28	3.54	1.64	3.22	0
	-8	1.01	4.22	0.43	1.39	1.23	1.18	2.63	3.14	4.56	1.6	2.86	0.29
	-7	1.56	13.1	0.42	2.4	4.06	2.75	4.97	4.51	12.01	3.25	7.09	0.83
	-6.5	7.05	35.11	8.6	12.52	25.12	27.91	20.39	8.83	28.76	25.23	28.89	16.53
	-6	50.1	63.53	65.96	55.36	60.42	66.07	63.27	43.27	58.94	68.06	62.72	63.33
	-5.5	75.71	80.9	87.17	78.44	79.3	85.14	82.71	76.74	79.1	86.01	82.75	84.16
	-5	92.26	93.6	97.91	92.44	91.66	94.23	94.73	96	91.54	97.21	94.54	94.39
	-4.5	96.1	97.08	101.66	95.56	95.17	97.48	97.17	100.1	94.66	97.97	95.35	97.88
	-4	96.88	97.28	102.02	96.37	95.05	97.06	97.24	100.48	95.29	96.14	95.71	96.75
	Figure 5C
	logC(Methoxamine)	DMSO								AVE1231
	B.t.	1.32	0	0.67	0	4.99	0.37	0.36	2.89	2.78	7.68	11.31	2.89	24.83	6.12	3.71	9.01
	-8	1.29	0.26	0.73	0.01	5.23	0.29	0.65	3.1	2.72	5.53	8.87	2.73	23.51	3.26	4.81	8.83
	-7	1.32	0.46	2.6	0.45	16.05	0.93	3.02	5.03	4.92	11.76	22.05	9.96	24.59	8.34	9.36	11.64
	-6.5	7.76	4.36	38.81	12.83	51.39	11.19	19.14	18.38	15.89	26.83	41.38	35.08	35.82	29.46	25.81	22.88
	-6	61.77	48.75	66.5	61.45	68.79	57.2	55.95	59.94	49.06	51.52	61.55	63.72	59.6	69	57.05	49.42
	-5.5	73.12	75.32	78.14	77.3	80.92	78.61	71.6	76.81	68.52	70.66	72	79.05	75.42	84.75	73.21	71.25
	-5	80.05	87.2	84.37	85.75	88.99	89.88	83.33	84.94	78.75	82.36	78.7	88.11	89.74	92.82	85.9	84.28
	-4.5	83.54	91.19	87.32	88.86	92.38	93.83	89.37	89.55	80.75	87.71	84.5	91.93	91.82	95.42	88.96	90.55
	-4	85.26	93.77	88.89	89.12	91.48	95.52	88.1	91.08	83.04	88.86	89.72	92.72	92.98	96.28	92.46	92.18
	Figure 5D
	logC(Methoxamine)	DMSO						AVE1231
	B.t.	2.55	0.25	2.79	3.27	4.29	0.75	2.4	0.84	0.71	1.02	2.04	2.36
	-8	3.25	0.2	3.24	4.76	5.61	0.63	6	0.89	0.4	2.67	1.93	2.06
	-7	8.3	0.56	3.5	12.6	12.42	1.3	12.88	1.36	1.32	10.68	4.01	3.26
	-6.5	27.2	5.17	4.25	26.74	29.88	10.94	36.73	6.08	14.55	29.03	16.47	13.29
	-6	57.24	49.29	39.92	58.44	62.62	57.82	60.14	55.94	58.3	60.67	55.64	54.02
	-5.5	73.72	64.34	75.16	76.44	80.49	82.37	74.48	78.89	77.77	77.08	78.52	80.47
	-5	86.3	86.38	86.73	89.1	89.84	92.24	88.67	92.35	90.68	91.48	90.39	91.65
	-4.5	93.33	87.64	91.93	95.17	92.73	96.6	92.03	95.37	93.87	94.05	96.04	96.74
	-4	92.7	90.21	93.54	88.64	91.9	98.09	91.23	94.89	95.28	92.34	94.85	97.5
	Figure 5E
	logC(Methoxamine)	DMSO						AVE1231
	B.t.	1.3	14.53	0.24	1.93	6.37	0.75	4.89	6.62	21.03	22.31	0.84	5.38	4.79
	-8	1.62	16.62	0	3.82	7.95	0.71	6.29	8.42	22.99	23.64	0.87	5.27	4.05
	-7	5.69	32.88	1.92	14.5	23.4	1.49	16.67	24.51	36.42	35.69	1.99	12.66	9.92
	-6.5	25.68	49.57	24.28	39.14	43.85	19.56	33.56	44.84	56.48	58.63	16.14	40.08	27.73
	-6	60.99	70.68	64.73	70.83	77.99	64.28	64.76	75.58	80.74	77.58	60.13	77.27	63.55
	-5.5	79.45	80.52	86.67	87.07	93.74	83.85	79.54	90.68	92.28	92.22	82.63	91.72	86.16
	-5	92.07	88.14	98.08	94.29	100.78	94.3	91.59	97.92	97.87	93.62	96.33	98.5	96.32
	-4.5	96.25	89.73	100.74	95.69	104.77	97.47	95.21	98.25	99.9	93.55	98.3	100.58	99.71
	-4	93.95	85.5	100.59	96.05	102.28	98.52	94.47	95.69	98.32	93.51	98.28	98.81	99.82
	Figure 5F
	logC(Methoxamine)	DMSO								AVE1231
	B.t.	10.07	8.92	5.84	0.25	1.91	0.55	0.61	0.21	30.55	46.18	18.32	7.25	36.95	4.67	20.95	17.82
	-8	11.99	11.4	5.81	0.33	1.91	0.43	0.53	0	25.83	31.9	15.48	2.68	36.1	4.61	14.69	20.01
	-7	30.67	28.8	21.22	0.33	17.76	0.69	0.75	0.52	35.24	37.91	26.31	5.35	38.35	13.75	21.81	27.81
	-6.5	50.88	50.49	42.99	11.56	50.06	13.57	16.05	40.93	49.27	51.12	47.45	18.19	50.68	30.78	36.38	43.87
	-6	75.4	72.85	70.41	62.11	73.14	62.19	62.07	70.15	71.5	75.48	69.85	53.08	76.04	64.44	66.16	68.7
	-5.5	86.35	83.46	87.14	77.28	83.31	76.96	77.25	80.95	83.95	84.14	88.4	75.21	88.85	81.33	85.28	84.71
	-5	92.63	88.43	94.68	86.06	88.35	84.4	85.68	85.86	90.97	88.18	94.48	87.42	92.57	90.54	92.83	91.97
	-4.5	95.04	89.45	96.51	86.91	89.87	85.07	89.61	88.38	93.58	89.22	96.03	89.92	94	92.6	94.25	94.05
	-4	95.33	87.68	96.99	87.91	90.47	85.59	91.94	89.25	93.68	87.86	96.9	89.87	93.19	94.16	94.2	92.91

## Sheet: Supplementary Fig 1
	Supplementary Figure 1A
	logC(U46619)	DMSO						AVE1231
	-9	0.83	2.5	0.18	0.52	8.36	41.4	0.23	0.78	0.23	0.13	8.04	19.74
	-8.5	1.29	3.28	1.01	1.45	8.94	43.88	1.34	1.23	0.08	0.78	11.7	21.75
	-8	6.88	5.83	1.39	10.95	14.05	47.48	19.8	2.84	2.06	1.86	30.66	30.77
	-7.5	35.59	16.21	4.28	37.81	37.74	54.01	57.42	7.75	7.47	7.75	61.53	51.28
	-7	72.17	36.14	15.74	75.13	71.94	69.5	80.52	25.15	30.38	38.78	84.89	80.4
	-6.5	86.57	70.06	48.25	87.63	89.27	86.99	90.03	53.61	62.59	68.92	93.93	97.95
	-6	93.46	91.47	86.98	95.13	96.98	99.83	95.82	90.61	87.05	88.58	98.3	99.76
	-5.5	100	100	100	100	100	100	100	100	100	100	100	100
	Supplementary Figure 1B
	logC(Methoxamine)	DMSO						AVE1231
	-8	0.05	0.13	0.72	0.74	2.37	0.86	0.7	0.74	1.06	1.18	1.88	1.51
	-7	0.05	0.54	1.19	0.7	2.26	1.65	0.7	0.83	1.28	1.11	1.82	1.68
	-6.5	0.43	0.54	1.25	1.12	2.75	1.39	0.95	1	1.22	0.95	2.18	1.65
	-6	43.42	1.01	1.45	0.95	23.32	6.97	16.07	2.1	1.41	1.34	14.32	17.57
	-5.5	81.05	65.33	17.74	60.79	75.85	77.1	80	72.93	34.49	43.97	76.15	77.06
	-5	92.31	91.69	85.07	88.93	91.74	93.23	89.49	94.19	86.53	88.81	95.03	96.12
	-4.5	97.7	97.32	95.02	96.91	97.36	100	96.78	99	96.09	97.67	100	100
	-4	100	100	100	100	100	99.55	100	100	100	100	99.15	98.15
	Supplementary Figure 1C
	logC(Methoxamine)	DMSO						AVE1231
	-8	0.8	0.95	0.9	7.97	3.53	1.27	0.48	0.43	0.71	1.57	1.36	0.1
	-7	1.11	1.19	2	10.69	4.02	1.4	0.66	0.38	3.38	1.53	2.28	0
	-6.5	4.25	4.52	10.99	14.56	13.94	3.37	5.71	1.57	17.34	4.63	8.07	5.5
	-6	56.19	46.87	53.3	49.41	54.28	42.34	60.65	28.79	54.65	31.23	45.7	57.68
	-5.5	80.3	75.44	82.84	76.35	81.41	74.3	79.29	66.97	78.69	69.24	75.16	82.44
	-5	96.7	93.12	96.59	94.03	95.4	94.94	93.85	87.4	94.99	92.55	95.23	99.04
	-4.5	100	98.62	100	98.93	100	100	100	96.88	100	98.87	99.32	100
	-4	98.34	100	99.88	100	96.46	96.36	95.63	100	99.49	100	100	99.37

## Sheet: Supplementary Fig 2
	Supplementary Figure 2A
	logC(Methoxamine)	DMSO						AVE1231
	-8	1.06	0.78	0.39	1.58	0.45	0.99	0.86	0.75	0.09	0.7	0.26	0.44
	-7	0.98	0.81	0.44	1.87	1.38	1.84	0.75	0.65	0.03	0.88	0.5	0.63
	-6.5	1.12	0.88	1	3.78	20.78	9.01	1.16	0.57	0	3.22	4.44	1.72
	-6	10.09	21.31	29.83	69.57	77.77	74.92	37.16	5.51	1.64	72.44	79.22	70.66
	-5.5	76.92	78.87	83.42	86.96	89.59	90.76	80.54	80.29	75.13	88.36	90.92	85.91
	-5	93.61	94.29	96.94	99.57	100	99.43	94.43	99.64	92.83	100	98.79	99.35
	-4.5	100	100	98.04	100	97.53	99.82	100	100	98.48	99.43	100	100
	-4	98.14	98.93	100	97.69	95.27	100	98.42	97.99	100	97.36	97.71	98.11
	Supplementary Figure 2B
	logC(Methoxamine)	DMSO						AVE1231
	-8	0.05	0.13	2.37	0.86	1.62	0.03	0.7	0.74	1.88	1.51	0.7	2.48
	-7	0.05	0.54	2.26	1.65	1.57	0	0.7	0.83	1.82	1.68	0.87	2.37
	-6.5	0.43	0.54	2.75	1.39	1.86	0.15	0.95	1	2.18	1.65	1.21	2.42
	-6	43.42	1.01	23.32	6.97	10.9	19.07	16.07	2.1	14.32	17.57	30.27	4.8
	-5.5	81.05	65.33	75.85	77.1	75.42	78.12	80	72.93	76.15	77.06	79.14	75.6
	-5	92.31	91.69	91.74	93.23	91.3	95.21	89.49	94.19	95.03	96.12	94.27	93.48
	-4.5	97.7	97.32	97.36	100	98.03	99.79	96.78	99	100	100	99.62	99.33
	-4	100	100	100	99.55	100	100	100	100	99.15	98.15	100	100
	Supplementary Figure 2C
	logC(Methoxamine)	DMSO						AVE1231
	-8	0.75	0.39	0.03	0.34	0.54	0.3	1.02	0.13	0.11	0.4	0.55	2.26
	-7	0.7	0.52	0.01	1.18	0.62	0.56	1.04	0	0.15	1.66	0.58	3.27
	-6.5	0.82	1.31	0.04	16.91	1.05	1.47	1.33	0.26	0.19	29.14	0.75	12.5
	-6	15.8	64.36	2.79	79.45	43.39	72.16	13.16	12.26	2.4	78.11	11.28	81.04
	-5.5	78.52	81.98	77.62	92.83	85.33	90.04	76.72	79.57	75.25	89.92	82.28	91.61
	-5	93.36	95.04	94.41	100	98.81	99.58	94.93	94.89	92.01	96.73	98.44	98.26
	-4.5	100	100	97.68	98.87	100	100	99.01	100	100	100	100	100
	-4	98.76	92.69	100	98.12	99.68	99.7	100	95.91	96.5	99.5	99.88	97.23
	Supplementary Figure 2D
	logC(Methoxamine)	DMSO						AVE1231
	-8	1.45	0.64	1.59	4.65	2.49	1.2	1.14	1.04	1.04	0.43	0.96	0.99
	-7	1.55	0.57	2.24	5.23	22.62	1.62	1.68	1.15	1.08	0.13	3.46	1.82
	-6.5	2.63	0.89	5.14	17.37	76.68	11.98	7.61	4.08	1.97	4.3	64.78	33.16
	-6	66.38	76.34	68.17	75.04	89.27	81.32	63.91	71.26	58.39	71.07	85.38	82.87
	-5.5	84	90	84.69	89.85	96.16	92.62	79.75	86.02	82.42	85.62	94.65	93.32
	-5	94.94	98.24	98.29	97.78	99.75	100	91.86	100	97.61	98.13	100	100
	-4.5	100	100	100	100	100	99.89	100	96.24	100	100	99.31	99.7
	-4	98.09	97.21	97.61	99.64	98.34	97.77	92.65	90.36	98.08	99.97	96.87	97.46
	Supplementary Figure 2E
	logC(Methoxamine)	DMSO						AVE1231
	-8	1.31	1.87	1.17	0.25	5.03	5.59	2.7	0	1.59	0.78	0.21	4.03
	-7	1.45	2.37	1.13	0.83	17.54	19.72	2.67	0.17	1.77	1.29	1	11.51
	-6.5	2.18	15.51	2.37	24.87	56.08	63.76	4.46	1.89	3.1	32.73	50.56	60.23
	-6	55.55	75.16	64.48	78.24	77.82	88.41	71.06	71.35	63.74	78.85	82.48	85.9
	-5.5	82.46	88.58	83.23	89.65	90.18	97	86.33	86.58	82.92	91.93	93.54	92.51
	-5	95.57	98.4	96.68	100	97.82	100	97.77	96.61	96.15	100	100	100
	-4.5	100	100	100	99.2	99.36	96.08	100	100	100	99.15	97.45	99.31
	-4	98.95	93.88	96.55	95.98	100	93.44	97.76	92.36	99.7	96.58	95.27	98.86
	Supplementary Figure 2F
	logC(Methoxamine)	DMSO						AVE1231
	-8	0.68	1.25	0.3	1.19	0.35	0.28	0.19	1.46	0	0	0	0.52
	-7	0.78	1.66	0.36	1.41	0.67	0.92	0.53	1.75	0.07	0.28	0.22	1.07
	-6.5	2.55	8.17	1.09	11.41	3.14	10.01	6.96	9.32	1.14	1.69	3.22	13.41
	-6	68.5	75.9	60.47	76.74	77.67	77.3	71.55	71.76	63.49	74.54	76.16	80.86
	-5.5	84.69	88.37	83.33	89.51	90.97	90.5	85.99	87.34	83.6	86.75	90.18	91.72
	-5	97.91	100	97.54	100	100	100	97.18	100	97.97	97.61	99.22	100
	-4.5	100	98.2	99.61	99.45	99.06	98.1	100	98.98	98.27	100	98.75	99.46
	-4	94.32	90.03	100	96.16	98.68	97.16	98.21	95.63	100	97.2	100	97.57

## Sheet: Supplementary Fig 3
	Supplementary Figure 3A
	logC(Methoxamine)	DMSO						AVE1231
	-8	0.09	0.9	0.05	0.36	0	3.3	4.19	1.55	0.73	0.32	4.82	0
	-7	11.55	9.3	0.06	4.67	1.1	10.12	23.89	14.7	1.06	13.05	11.99	0.16
	-6.5	40.56	37.78	1.6	35.48	21.41	38.75	44.98	35.41	6.05	48.93	44.92	11.84
	-6	69.98	68.89	42.8	67.27	70.51	74.19	71.72	76.21	59.81	72.26	76.52	67.44
	-5.5	87.06	87.51	75.44	86.5	91.2	91.86	87.83	91.62	81.54	90.08	92.15	90.24
	-5	100	98.8	92.33	96.99	100	100	99.19	100	95.99	98.35	100	100
	-4.5	99.19	100	97.99	100	99.66	96.88	100	95.71	99.28	100	99.79	96.04
	-4	98.36	99.9	100	99.4	98.2	94.81	99.02	94.53	100	99.02	98.35	92.98
	Supplementary Figure 3B
	logC(Methoxamine)	DMSO						AVE1231
	-8	0.69	3.09	1.01	5.8	0.95	1.83	2.18	1.51	3.66	0.6	2.94	0.96
	-7	0.96	13.14	1.07	17.25	3.09	6.42	2.77	2.3	6.9	0.85	21.59	3.41
	-6.5	10.36	45.97	8.09	44.64	38.04	38.09	11.26	7.87	37.11	5.23	52.78	28.95
	-6	63.98	80.02	66.08	75.25	72.84	73.71	67.28	59.69	68.92	72.15	79.42	69.84
	-5.5	85.72	92.34	85.22	92.56	90.89	91.12	86.55	86.78	87.47	90.04	92.81	89.07
	-5	98.61	99.95	95.99	100	100	98.31	98.4	98.2	98.68	100	100	98.86
	-4.5	100	100	98.98	98.68	98.22	100	100	100	99.62	98.24	97.95	100
	-4	99.74	98.3	100	97.28	97.16	98.23	98.86	99.21	100	96.92	96.81	99.15
	Supplementary Figure 3C
	logC(Methoxamine)	DMSO								AVE1231
	-8	0	0.04	0.45	0.57	0.01	0	0.16	0.28	0	0	2.85	0.27	0	1.02	1.56	1.12
	-7	0.1	0.21	2.76	1.1	0.22	0.44	1.79	0.73	0.45	0.39	3.76	3.26	0.5	1.78	6.06	3.84
	-6.5	2.06	5.21	37.96	13.13	19	13.18	18.17	14.19	4.5	5.83	18.8	27.77	8.72	20.41	24.5	17.85
	-6	66.69	55.02	76.29	65.72	67.78	66.2	65.47	66.36	62.88	53.11	64.83	69.12	59.58	71.11	65.05	59.9
	-5.5	86.61	82.58	92.98	88.08	87.69	88.18	85.9	85.58	83.08	80.99	85.4	88.53	84.66	89.39	87.69	83.04
	-5	94.92	97.11	100	100	100	99.01	100	96.34	96.07	96.48	97.81	99.13	100	99.96	100	94.86
	-4.5	98.01	100	99.96	98.45	96.31	99.78	99.98	98.85	100	99.84	100	100	99.12	100	99.8	99.25
	-4	100	99.87	97.74	97.45	95.35	100	96.8	100	98.19	100	97.92	99.33	96.96	98.84	97.45	100
	Supplementary Figure 3D
	logC(Methoxamine)	DMSO						AVE1231
	-8	0.3	0	7.72	0.33	1.9	0.04	0.14	0.49	0.19	0.08	0.33	1.02
	-7	4.03	0.41	8.69	5.48	3.87	0.46	3.03	1.64	0.52	16.07	3	1.57
	-6.5	40.23	57.36	15.43	37.82	27.6	16.14	37.63	39.33	22.92	49.08	24.03	22.39
	-6	71.15	77.84	64.5	74.81	71.24	76.08	74.54	78.82	74.46	77.22	69.21	71.07
	-5.5	88.78	95.92	85.57	91.11	89.88	88.31	87.67	92.56	89.09	91.1	89.22	89.38
	-5	100	100	95.54	100	100	94.92	100	99.67	98.5	100	100	97.29
	-4.5	98.12	96.78	100	95.83	95.15	98.69	97.98	100	100	97.13	98.79	99.53
	-4	96.21	94.52	96.49	94.05	93.94	100	96.32	98.19	99.9	96.66	98.43	100
	Supplementary Figure 3E
	logC(Methoxamine)	DMSO						AVE1231
	-8	0.04	1.29	1.31	3.65	0	0	0.1	0.43	0.38	1.83	0	0.3	0.61
	-7	0.27	10.01	10.56	22.12	3.59	0.09	11.11	2.8	15.61	24.51	0.27	3.88	0.72
	-6.5	8.74	43.49	33.17	52.28	31.59	8.78	44.95	35.24	49.38	57.14	1.63	40.05	10.72
	-6	68.18	75.65	68.25	83.41	71.01	70.55	76.26	73.49	80.68	87.54	61.7	79.52	69.57
	-5.5	87.52	92.16	86.28	94.91	89.55	88.72	90.85	92.39	93.33	98.52	85.06	92.89	89.1
	-5	96.77	100	95.64	100	97.38	98.95	100	100	98.26	100	98.04	98.74	98.06
	-4.5	100	94.26	98.97	98.09	99.84	100	98.66	98.74	99.78	94.28	100	100	100
	-4	94.7	92.45	100	97.39	100	98.91	98.25	97.61	100	93.38	99.87	98.13	99.37
	Supplementary Figure 3F
	logC(Methoxamine)	DMSO								AVE1231
	-8	0.65	2.5	1.22	0.01	0	0	0.03	0.6	2.8	0.84	2.61	0.56	15.27	0.32	0.25	11.92
	-7	13.92	5.37	8.19	0.09	19.62	0.14	0.96	17.03	9.33	13.8	5.35	0.42	36.85	0.28	0.93	38.42
	-6.5	45.56	32.74	39.39	5.41	56.91	6.98	30.82	55.7	36.03	45.3	23.55	9.17	59.77	1.1	27.49	57.25
	-6	79.48	75.93	77.47	66.01	81.33	69.43	71.45	83.33	72.75	79.72	75.13	65.02	85.2	62.92	75.41	84.2
	-5.5	92.18	91.84	91.39	87.55	95.95	90.29	90.09	94.45	89.39	92.38	92.73	86.11	97.24	88.05	92.81	95.66
	-5	99.74	100	99.69	100	100	100	99.71	98.86	98.31	100	99.89	100	100	100	99.86	100
	-4.5	100	95.75	100	99.03	98.16	99.77	100	99.88	100	95.07	99.97	99.5	99.14	99.76	100	99.53
	-4	99.41	94.26	99.35	97.03	97.1	98.02	98.75	100	99.7	93.7	100	95.91	98.53	99.84	98.88	99.89

## Sheet: Supplementary Fig 4
	Supplementary Figure 4
	logC(U46619)	DMSO					AVE1231
	B.t.	12.43	1.42	3.11	2.98	1.2	14.9	0.35	1.44	4.35	5.61
	-9	10.97	2.28	2.93	3.35	1.57	15.67	0	1.74	5.44	6.21
	-8.5	15	3.97	3.4	4.6	2.19	18.03	0.26	2.68	9.44	6.99
	-8	19.59	18.04	5.78	13.14	10.12	27.77	3.16	11.02	30.71	10.57
	-7.5	34.24	58.5	39.62	65	53.87	50.43	15.71	61.68	68.32	34.97
	-7	50.57	87.46	77.18	90.51	88.19	74.77	66.41	87.99	91.14	75.27
	-6.5	96.5	97.95	97.29	96.66	97.11	85.37	89.5	95.03	97.95	92.06
	-6	100.57	101.7	111.4	94.77	97.86	92.01	95.24	96.25	100.08	97.95
	-5.5	103.55	101.01	114.65	95.31	95.13	90.96	96.17	93.83	97.7	98.02
